# Supplementary material for: The Involvement of HIF-1α and BDNF in Neonatal Hypoxic–Ischemic Insult to the Cerebral Germinal Matrix
Source: Int J Mol Sci. 2026 Jun 5;27(11):5125. doi: 10.3390/ijms27115125 (PMC13257392; doi:10.3390/ijms27115125)
Supplement: Supplementary file 1 [file ijms-27-05125-s001.zip]

Archive with 7 entries (7 files):
- .DS_Store
- Data Acidemia and complement .xlsx
- Ethic approval.pdf
- Informed Consent Form.pdf
- Raw Data HIF BDNF .xlsx
- Supplementary Figure S1.pdf
- Supplementary Table S1.pdf
