# Supplementary material for: The Involvement of HIF-1α and BDNF in Neonatal Hypoxic–Ischemic Insult to the Cerebral Germinal Matrix
Source: Int J Mol Sci. 2026 Jun 5;27(11):5125. doi: 10.3390/ijms27115125 (PMC13257392; doi:10.3390/ijms27115125)
Supplement: Supplementary file 1 [file ijms-27-05125-s001.zip › Data Acidemia and complement .xlsx]

## Sheet: Supplementary Table S1
Table S1. General clinical and pathological data of neonatal germinal matrix samples.
Slide status	Block	Case No.	Apgar score	Registry No.	Birth weight (g)	Acidosis	pH	Resuscitation	Meconium	Sex	Gestational category	Gestational age (weeks)	SGA	Age at death	Survival time (days)	Post-conceptional age (weeks)	Apgar score (checked)	Cause of death	Underlying disease 1	Underlying disease 2	Observations
ok	4	91-069	2/2	1074581-0	800	1	6.98	1	2	F	1	27	2	04 HOURS	1	27	2/2	PERINATAL HYPOXIA	DIFFUSE ALVEOLAR DAMAGE	PRETERM DELIVERY
ok	4	91-077	*	1074904-2	2930	2		2	2	M	2	38	2	27 DAYS	27	42	*	BRONCHOPNEUMONIA	CARDIAC MALFORMATION	MULTIPLE MALFORMATIONS	Term; transposition of the great vessels; ASD; left ventricular hypoplasia; intestinal malrotation
ok	1	91-086	8/9	1088278-8	3170	2		1	2	M	2	40	2	08 DAYS	8	41	8/9	BRONCHOPNEUMONIA	BRONCHOPNEUMONIA	BRONCHOPNEUMONIA	Term
ok	4	91-089	6/8	1088893-0	2050			1	2	M	1	34	2	27 DAYS	27	38	6/8	PERINATAL HYPOXIA	DIFFUSE ALVEOLAR DAMAGE	PRETERM DELIVERY	Prematurity - 33 weeks
ok	4 and 5	91-090	8/9	1089362-3	5700	1	6.8	1	2	M	2	41	2	01 DAY	1	41	8/9	PERINATAL HYPOXIA	CARDIAC MALFORMATION	CARDIAC MALFORMATION	Term; TGVB; macrosomic
ok	1	91-109	3/5/6	747397	1070	1	7.1	1	2	M	1	35	1	03 DAYS	3	35	3/5/6	PERINATAL HYPOXIA	DIFFUSE ALVEOLAR DAMAGE	HYPERTENSIVE DISORDER OF PREGNANCY (DHEG)	PREMATURITY - 35 WEEKS
ok	1	91-151	8/9	748.005-9	2350	1	7.2	1	2	F	1	34	2	01 DAY	1	34	8/9	PERINATAL HYPOXIA	DIFFUSE ALVEOLAR DAMAGE	PRETERM DELIVERY	Prematurity - 34 weeks
ok	4	92-017	*	1144523-3	1450	1	7.2	1	2	M	1	27	2	15 DAYS	15	29	*	ACUTE MENINGITIS	PRETERM DELIVERY	PRETERM DELIVERY	Prematurity - 29 weeks + accessory spleen
ok	2	92-034	3/5	748942	1480	1	6.9	1	1	M	1	30	2	08 HOURS	1	30	3/5	PERINATAL HYPOXIA	DIFFUSE ALVEOLAR DAMAGE	TRANSPLACENTAL INTRAUTERINE INFECTION	Prematurity - 34 weeks + hepatosplenomegaly; Congenital listeriosis
ok	B, D and E	92-181	4/4	749643-5	2000	1	6.6	1	2	F	1	32	2	01 DAY	1	32	4/4	CONGESTIVE HEART FAILURE	CARDIAC MALFORMATION	CARDIAC MALFORMATION	Prematurity - 31 weeks + Transposition of the great vessels + duodenal stenosis
2 slides	1	92-194	5/7	749644-3	2550	1	7.1	1	2	F	1	36	2	07 DAYS	7	37	5/7	PERINATAL HYPOXIA	DIFFUSE ALVEOLAR DAMAGE	MULTIPLE MALFORMATIONS	Prematurity - 36 weeks + cleft palate + bilateral epicanthus + right-deviated nose + low-set ears + single transverse palmar creases + low-set right 4th polydactyly + hallux with first phalanx angled relative to the second phalanx and metatarsal + retrognathia
ok	2	92-221	*	1197747-2	1980	1	7	1	2	M	1	28	2	26 DAYS	26	32	*	PERINATAL HYPOXIA	DIFFUSE ALVEOLAR DAMAGE	PRETERM DELIVERY	Prematurity - 32 weeks; marked bilateral pulmonary hemorrhage
ok	6	92-275	0/4/6	750251-6	1150	1	7	1	2	F	1	33	1	02 DAYS	2	33	0/4/6	PERINATAL HYPOXIA	DIFFUSE ALVEOLAR DAMAGE	PRETERM DELIVERY	Prematurity - 33 weeks + Hepatosplenomegaly
ok	3	92-294	1/3/6	750395-4	1280	1	7.1	1	2	F	1	26	2	05 HOURS	1	26	1/3/6	PERINATAL HYPOXIA	DIFFUSE ALVEOLAR DAMAGE	PRETERM DELIVERY	Prematurity - 28/29 weeks
ok	7 and 8	94-160	*	1378917-7	3210	1	6.8	1	1	M	2	38	2	02 DAYS	2	38	*	PERINATAL HYPOXIA	PERINATAL HYPOXIA	PERINATAL HYPOXIA	Term
ok	10	95-069	1/8	1421043-1	650	1	7	1	1	F	1	27	1	18 DAYS	18	30	1/8	PERINATAL HYPOXIA	DIFFUSE ALVEOLAR DAMAGE	CHORIOAMNIONITIS	Prematurity - 27 weeks; hepatomegaly; rupture of maternal membranes 12 hours antes of parto; history of cervical incompetence
ok	2 s/n	95-120	0	1433599-4	620			1	2	F	1	24	2	<24 HOURS	1	24	0	PERINATAL HYPOXIA	DIFFUSE ALVEOLAR DAMAGE	CHORIOAMNIONITIS	Prematurity - 24 weeks; intrauterine bronchopneumonia; maternal UTI; omphalitis; edema and congestion; periventricular and intraventricular hemorrhage
ok	2 s/n	95-135	1/2	1435871-4	1765			1	2	F	1	34	2	1 hour	1	34	1/2	PERINATAL HYPOXIA	PULMONARY HYPOPLASIA	RENAL MALFORMATION	Potter facies, bilateral renal agenesis, pulmonary hypoplasia, prematurity - 28 weeks, cerebral edema and congestion, partial extracorial and partially circumvallate placenta
ok	3 s/n	95-138	10/10	1437646-1	1560	2	7.3	1	2	M	1	33	2	02 DAYS	2	33	10/10	PERINATAL HYPOXIA	DIFFUSE ALVEOLAR DAMAGE	PRETERM DELIVERY	Prematurity - 33 weeks, premature rupture of membranes, preterm labor, encephalic edema and multifocal SAH, bilateral IVH
ok	2 s/n	95-141	1/1	1437773-5	945			1	2	F	1	28	2	MINUTES	1	28	1/1	PERINATAL HYPOXIA	DIFFUSE ALVEOLAR DAMAGE	PREMATURE PLACENTAL ABRUPTION	prematurity - 28 weeks, cerebral edema and congestion
ok	2 s/n	95-146	1/1/1/2	1439252-1	3200	1	6.8	1	2	F	2	40	2	10 HOURS	1	40	1/1/1/2	PERINATAL HYPOXIA	PLACENTA PREVIA	PLACENTA PREVIA	hypoxic-type neuronal changes, cerebral edema and congestion, corioangioma, cavity of the septum pellucidum
ok	1 s/n	95-147	*	1439851-1	2000	1	7.2	2	2	M	2	35	1	22 DAYS	22	38	*	BRONCHOPNEUMONIA	BRONCHOPNEUMONIA	BRONCHOPNEUMONIA	acute pericarditis, cerebral edema and congestion
ok	1 and 2	95-160	5/6/10	1443061-0	1740			1	1	M	1	33	2	01 HOUR	1	33	5/6/10	PERINATAL HYPOXIA	DIFFUSE ALVEOLAR DAMAGE	TRANSPLACENTAL INTRAUTERINE INFECTION	Prematurity; early respiratory distress; suspected syphilis; see microscopy
ok	2 s/n	95-179	4/7	1445029-7	4520	1		1	2	F	2	38	2	16 DAYS	16	40	4/7	SEPSIS	PERITONITIS	MULTIPLE MALFORMATIONS	Congenital hydrocephalus; malformation of cerebral gyri; VP shunt; peritonitis; acute purulent ventriculitis; left megaureter; congenital clubfoot; atypical facies; low-set ears; slanted palpebral fissures
ok	1 s/n	95-185	6/8	1449845-1	2900	1	7	1	2	F	2	38	2	01 DAY	1	38	6/8	PERINATAL HYPOXIA	PULMONARY HYPOPLASIA	RENAL MALFORMATION	bilateral polycystic kidney type I, Potter; pulmonary hypoplasia; hepatic fibrosis with cystic dysplasia of the bile ducts
ok	3 s/n	95-190	1/3	1451379-5	1260	1	6.9	1	2	M	1	30	2	01 DAY	1	30	1/3	PERINATAL HYPOXIA	CARDIAC MALFORMATION	MULTIPLE MALFORMATIONS	Chorioamnionitis; bilobed right lung; low-set ears; large high ventricular septal defect of the membranous septum; esophageal atresia with proximal fistula
ok	2 s/n	95-197	0/5	1449739-0	900	1	7.2	1	2	F	1	27	2	21 DAYS	21	30	0/5	PERINATAL HYPOXIA	DIFFUSE ALVEOLAR DAMAGE	PLACENTA PREVIA	Prematurity - 27 weeks
ok	1 s/n	95-230	1/1/3/3	1459718-2	2745			1	2	M	2	38	2	06 HOURS	1	38	1/1/3/3	PERINATAL HYPOXIA	PULMONARY HYPOPLASIA	RENAL MALFORMATION	Prematurity - 34 weeks; bilateral pulmonary hypoplasia; ureteropelvic junction stenosis; marked hydronephrosis; Congenital clubfoot; PDA; polyhydramnios
ok	2 s/n	95-232	8/10	1459270-9	2740	2	7.3	2	2	M	2	38	2	04 DAYS	4	39	8/10	SEPSIS	DIFFUSE ALVEOLAR DAMAGE	TRANSPLACENTAL INTRAUTERINE INFECTION	Prematurity - 22/24 weeks; hepatosplenomegaly; toxoplasmosis during pregnancy treated until one week before fetal death; bronchopneumonia; necrotizing colitis
ok	2 s/n	95-235	9/10	1459219-9	3000			1	2	M	2	38	2	08 DAYS	8	39	9/10	PERINATAL HYPOXIA	PERINATAL HYPOXIA	PERINATAL HYPOXIA	Term; tonic-clonic seizures; cerebral edema and congestion
ok	2 s/n	95-242	1/3/7	1461911-9	2480	2	7.4	1	2	M	1	35	2	04 DAYS	4	36	1/3/7	PERINATAL HYPOXIA	DIFFUSE ALVEOLAR DAMAGE	MUSCULAR DYSTROPHY	Congenital; birth at another service; labor began but cesarean section was performed; had one prenatal visit
ok	1	95-246	1/4/6/8	1461449-4	760	1	7.2	1	2	M	1	24	2	05 DAYS	5	25	1/4/6/8	PERINATAL HYPOXIA	DIFFUSE ALVEOLAR DAMAGE	PRETERM DELIVERY	Prematurity - 27 weeks; no prenatal care
ok	2 s/n	95-250	2/7	1463405-3	2960	1	7.1	1	1	F	2	38	2	01 DAY	1	38	2/7	PERINATAL HYPOXIA	BRONCHOASPIRATION	BRONCHOASPIRATION	Term; hepatomegaly
ok		95-274	4/7/9	1467699-6	1200	1	7.1	1	2	M	1	28	2	01 DAY	1	28	4/7/9	PERINATAL HYPOXIA	DIFFUSE ALVEOLAR DAMAGE	PRETERM DELIVERY	Prematurity - 30 weeks
ok	10	95-282	3/6	1470196-6	1260	1	6.9	1	2	M	1	27	2	MINUTES	1	27	3/6	PERINATAL HYPOXIA	DIFFUSE ALVEOLAR DAMAGE	CHRONIC FETAL DISTRESS	Prematurity - 27 weeks; hepatosplenomegaly
	2 s/n	95-291	2/6	1471472-3	2760	1	6.7	1	2	M	1	39	2	02 DAYS	2	39	2/6	PERINATAL HYPOXIA	DIFFUSE ALVEOLAR DAMAGE	GESTATIONAL MEASLES	Prematurity - 36 weeks + measles during pregnancy
ok	2 s/n	96-010	0/1/3/5	1477579-0	2000	1	6.8	1	2	F	1	33	2	01 DAY	1	33	0/1/3/5	PERINATAL HYPOXIA	PULMONARY HYPOPLASIA	RENAL MALFORMATION	Prematurity-33weeks, facies potterian, bilateral pulmonary hypoplasia; right 2nd, 3rd and 4th fingers claw-like
ok	3 s/n	96-026	6/10	1480809-4	1490	1	7.1	1	2	F	1	29	2	01 DAY	1	29	6/10	PERINATAL HYPOXIA	DIFFUSE ALVEOLAR DAMAGE	PRETERM DELIVERY	prematurity 29 wks 6 days, bilateral pleural effusion
ok	1, 3, and 4	96-036	2/7/8	1483536-9	1490	2		1	1	M	1	29	2	04 HOURS	1	29	2/7/8	PERINATAL HYPOXIA	DIFFUSE ALVEOLAR DAMAGE	TRANSPLACENTAL INTRAUTERINE INFECTION	Prematurity 29 weeks
ok	9 and 10	96-052	1/5	1486842-9	2733	1	6.8	1		F	1	33	2	01 DAY	1	33	1/5	PERINATAL HYPOXIA	FETAL ERYTHROBLASTOSIS	RH ISOIMMUNIZATION	Prematurity 29 weeks, hydropic placenta
ok	2	96-073	7/8	1493038-8	3200	1	6.8	2	2	M	2	39	2	03 DAYS	3	39	7/8	CONGESTIVE HEART FAILURE	CARDIAC MALFORMATION	CARDIAC MALFORMATION	Dilation of the right ventricle and pulmonary artery, left ventricular hypertrophy, patent ductus arteriosus, mild hemorrhagic lung disease, focal subarachnoid hemorrhages
ok	1	96-088	4/8	1496399-5	1015	1	7.1	1	2	F	1	28	2	02 DAYS	2	28	4/8	PERINATAL HYPOXIA	DIFFUSE ALVEOLAR DAMAGE	PRETERM DELIVERY	respiratory distress, Prematurity 30 weeks
ok	7	96-089	2/8	1496398-7	1050	1	7	1	2	F	1	28	2	12 DAYS	12	30	2/8	PERINATAL HYPOXIA	DIFFUSE ALVEOLAR DAMAGE	PRETERM DELIVERY	Prematurity - Parkin 32 weeks
ok	6	96-127	2/4/9	1510848-7	900	1	7.2	1	2	M	1	27	2	04 DAYS	4	28	2/4/9	PERINATAL HYPOXIA	DIFFUSE ALVEOLAR DAMAGE	PRETERM DELIVERY	prematurity
ok	6 (?) and 7	96-128	1/3	1510849-5	900	2	7.3	1	2	M	1	27	2	04 DAYS	4	28	1/3	PERINATAL HYPOXIA	DIFFUSE ALVEOLAR DAMAGE	PRETERM DELIVERY	prematurity
ok	1	96-138	4/7	1508673-4	1135	1	6.8	1	2	M	1	27	2	06 HOURS	1	27	4/7	PERINATAL HYPOXIA	DIFFUSE ALVEOLAR DAMAGE	PREMATURE PLACENTAL ABRUPTION	Prematurity: 27 weeks. tight nuchal cord
ok	4	96-171	6/6	1526736-4	1600	2		2	2	F	1	35	1	01 DAY	1	35	6/6	PERINATAL HYPOXIA	CEREBRAL MALFORMATION	CEREBRAL MALFORMATION	neuroglial hamartomatous proliferation em posterior fossa, craniosquise wks encefa...
ok	2 s/n	96-183	*	1530091-4	2980	1	7.1			M	2	38	2	05 DAYS	5	39	*	SEPSIS	MULTIPLE MALFORMATIONS	MULTIPLE MALFORMATIONS	Bladder hypertrophy. Vertebral malformations with thoracolumbar kyphoscoliosis...
ok	4 s/n	96-184	7/9	1529557-0	2100			1	2	F	1	36	1	23 DAYS	23	39	7/9	PERINATAL HYPOXIA	CARDIAC MALFORMATION	MULTIPLE MALFORMATIONS	Microcephaly, prominent occipital bone, low-set ears, prqu...
ok	3 s/n	97-002	1/2/1/0	1515375-0	645			1	1	M	1	22	2	1 DAY	1	22	1/2/1/0	PERINATAL HYPOXIA	DIFFUSE ALVEOLAR DAMAGE	PRETERM DELIVERY	EXTREME PREMATURITY
ok	5	97-007	8/10	1543978-5	970	2	7.3	1	2	F	1	26	2	01 DAY	1	26	8/10	PERINATAL HYPOXIA	DIFFUSE ALVEOLAR DAMAGE	PREMATURE PLACENTAL ABRUPTION	Systemic visceral congestion, encephalic edema, leptomeningeal congestion, m...
ok	5	97-016	1/3	1549412-3	800	1	7.1	1	2	M	1	27	2	02 DAYS	2	27	1/3	PERINATAL HYPOXIA	DIFFUSE ALVEOLAR DAMAGE	PRETERM DELIVERY	Encephalic edema, leptomeningeal congestion and systemic visceral congestion
ok	2 s/n	97-033	6/7	1555426-6	2800	1	7	1	2	F	1	36	2	02 DAYS	2	36	6/7	PERINATAL HYPOXIA	DIFFUSE ALVEOLAR DAMAGE	PRETERM DELIVERY	Premature rupture of membranes, numerous pulmonary hyaline membranes, dilation of ...
ok	1 s/n	97-038	2/7	1557379-1	3470	1	7.1	1	1	F	2	40	2	01 DAY	1	40	2/7	PERINATAL HYPOXIA	DIFFUSE ALVEOLAR DAMAGE	GESTATIONAL DAYBETES MELLITUS (GDM)	Placenta with chorangiosis and islet hyperplasia and hypertrophy. Acute renal failure imp...
ok	2 s/n	97-060	*	1564324-2	3000			1		M	2	40	2	06 DAYS	6	41	*	PERINATAL HYPOXIA	PULMONARY HYPOPLASIA	RENAL MALFORMATION	Systemic malformations: bilateral multicystic kidneys, Potter facies, at...
ok	5 and 6	97-076	4/7	1569509-9	1200	2	7.3	1	2	M	1	27	2	1 DAY	1	27	4/7	PERINATAL HYPOXIA	DIFFUSE ALVEOLAR DAMAGE	PRETERM DELIVERY	Pulmonary immaturity, encephalic immaturity (simplified sulci and gyri) +...
ok	11	97-081	2/0	1570022-0	2700			1	2	M	1	27	2	02 HOURS	1	27	2/0	PERINATAL HYPOXIA	DIFFUSE ALVEOLAR DAMAGE	TRANSPLACENTAL INTRAUTERINE INFECTION	Biliary atresia, extrahepatic. Fibrosis and lymphocytic hepatitis with...
ok	5 and 6	97-085	2/3	1569862-4	600	2		1	2	F	1	27	1	01 HOUR	1	27	2/3	PERINATAL HYPOXIA	DIFFUSE ALVEOLAR DAMAGE	CHORIOAMNIONITIS	Pulmonary immaturity, encephalic immaturity and changes resulting from hypoxia...
ok	1 s/n	97-112	*	1575010-3	2640	1	6.9	1	2	M	2	38	2	02 DAYS	2	38	*	PERINATAL HYPOXIA	CARDIAC MALFORMATION	CARDIAC MALFORMATION	Cardiac malformation: single hypertrophic right ventricle, left ventricle...
ok	6 and 7	97-120	*	1575727-2	1075	1	6.8	1	2	M	1	30	2	13 DAYS	13	32	*	PERINATAL HYPOXIA	DIFFUSE ALVEOLAR DAMAGE	PRETERM DELIVERY	Hemorragia of matriz germinativa, hemorragia cerebral intra-ventricular, cong...
ok	3 s/n	97-140	1/7	1584974-6	580	1	7.1	1	2	M	1	27	1	04 HOURS	1	27	1/7	PERINATAL HYPOXIA	DIFFUSE ALVEOLAR DAMAGE	TWIN PREGNANCY	preterm newborn, AGA, twin A + changes of neonatal hypoxia.
ok	1 s/n	97-171	*	1595483-3	2700	1	6.7	1	2	M	2	38	2	12 DAYS	12	40	*	PERINATAL HYPOXIA	CARDIAC MALFORMATION	CARDIAC MALFORMATION	atrial septal defect tipo (ostium secundum), tricuspid valve atresia...
ok	1 s/n	97-172	5/7	1595266-0	1090	2	7.4	1	2	M	1	30	2	01 DAY	1	30	5/7	PERINATAL HYPOXIA	DIFFUSE ALVEOLAR DAMAGE	PRETERM DELIVERY	Pulmonary hyaline membranes, pulmonary congestion and edema + changes resulting...
ok	4 s/n	97-191	9/10	1596928-8	3100	1	7.2	1		M	2	42	2	15 DAYS	15	44	9/10	SEPSIS	INTESTINAL MALFORMATION	INTESTINAL MALFORMATION	severe malnutrition and dehydration, aortic thrombosis (recent) + changes p...
ok	6 and 7	97-202	1/3/7	1600267-4	2275	1	6.98	1	2	M	1	27	2	01 DAY	1	27	1/3/7	PERINATAL HYPOXIA	DIFFUSE ALVEOLAR DAMAGE	PRETERM DELIVERY	Pulmonary and cerebral immaturity + changes resulting from perinatal hypoxia.
ok	1 s/n	97-211	4/8/9	1601750-7	2070	2	7.3	1	2	M	1	34	2	12 DAYS	12	36	4/8/9	PERINATAL HYPOXIA	PULMONARY HYPOPLASIA	RENAL MALFORMATION	posterior urethral valve, hypertrophy vesical, ureteral ectasia, hydron...
ok	3 s/n	98-019	1/1/1	1616979-0	1260	2		1	2	M	1	27	2	MINUTES	1	27	1/1/1	PERINATAL HYPOXIA	FETAL ERYTHROBLASTOSIS	RH ISOIMMUNIZATION	RH ISOIMMUNIZATION: hepatosplenomegaly, thymic atrophy, fetoplacental hydrops...
ok	2 s/n	98-036	1/4/7/8	1621727-1	600	2	7.4	1	2	F	1	27	1	30 HOURS	2	27	1/4/7/8	PERINATAL HYPOXIA	DIFFUSE ALVEOLAR DAMAGE	PRETERM DELIVERY	Prematurity: bilateral multifocal bronchopneumonia, ischemic enteropathy, n...
ok	2 s/n	98-045	9/9	1623557-1	3365			2	2	M	2	38	2	02 DAYS	2	38	9/9	PERINATAL HYPOXIA	FETAL ERYTHROBLASTOSIS	RH ISOIMMUNIZATION	Rh isoimmunization: jaundice ++/iv, hepatosplenomegaly, skin pallor ...
ok	2 s/n	98-052	7/10	1626633-7	515	1	7.2	1		F	1	23	2	05 DAYS	5	24	7/10	PERINATAL HYPOXIA	DIFFUSE ALVEOLAR DAMAGE	MOTHER WITH GRAVES DISEASE	Hepatic hematopoiesis, germinal matrix hemorrhage and bilateral intraventricular hemorrhage...
ok	2 s/n	98-066	1/6	1631390-4	845	1	7.1	1	2	F	1	27	2	03 DAYS	3	27	1/6	PERINATAL HYPOXIA	DIFFUSE ALVEOLAR DAMAGE	PRETERM DELIVERY	Extreme prematurity, diffuse alveolar damage, with formation of hyaline membranes, pulmonary hemorrhage...
ok	3 s/n	98-075	8/9	1633929-6	926	2	7.3	2	2	F	1	33	1	09 DAYS	9	34	8/9	PERINATAL HYPOXIA	DIFFUSE ALVEOLAR DAMAGE	PRETERM DELIVERY	Prematurity, patent ductus arteriosus, bilateral pulmonary edema and congestion...
ok	2 s/n	98-081	3/4	1635847-9	1170	1	6.9	1	2	M	1	36	1	02 DAYS	2	36	3/4	PERINATAL HYPOXIA	FETAL ERYTHROBLASTOSIS	RH ISOIMMUNIZATION	Extreme prematurity, fetal hydrops, severe pulmonary hyaline membranes.
ok	3 s/n	98-101	6/7	16434574	1100	1	6.8	1	2	M	1	34	1	04 HOURS	1	34	6/7	PERINATAL HYPOXIA	MULTIPLE MALFORMATIONS	MULTIPLE MALFORMATIONS	cloacal exstrophy sequence: wide fontanelle, posterior implantation dos c...
ok	7 s/n	98-153	1/7	1653944-9	1000			1		M	1	30	2	02 DAYS	2	30	1/7	PERINATAL HYPOXIA	MULTIPLE MALFORMATIONS	MULTIPLE MALFORMATIONS	Bilateral hypoplasia of the proximal phalanx of the fifth finger, implantation...
ok	3 s/n	98-194	8/10	1667610-1	1680	1	7.2	2	2	F	1	34	2	07 DAYS	7	35	8/10	PERINATAL HYPOXIA	DIFFUSE ALVEOLAR DAMAGE	GESTATIONAL DAYBETES MELLITUS (GDM)	Chronic fetal distress, prematurity, patent ductus arteriosus, hyper...
ok	3 s/n	99-044	1/6/8	1686076-0	585	1	6.9	1	2	F	1	22	2	05 HOURS	1	22	1/6/8	PERINATAL HYPOXIA	DIFFUSE ALVEOLAR DAMAGE	PRETERM DELIVERY	Respiratory distress syndrome of the newborn, prematurity .
ok	3 s/n	00-053	1/6/7	1756563-0	705	2	7.35	1	2	F	1	27	2	02 DAYS	2	27	1/6/7	PERINATAL HYPOXIA	DIFFUSE ALVEOLAR DAMAGE	PRETERM DELIVERY	Extreme prematurity / hyaline membrane disease of the newborn.
ok	4 s/n	00-054	5/7/8	1756564-8	605	1	7.1	1	2	F	1	24	2	34 HOURS	2	24	5/7/8	PERINATAL HYPOXIA	DIFFUSE ALVEOLAR DAMAGE	PRETERM DELIVERY	Extreme prematurity / hyaline membrane disease of the newborn.
ok	1 s/n	00-066	4/5	1758079-5	1120	1		1	2	M	1	31	1	01 HOUR	1	31	4/5	PERINATAL HYPOXIA	PULMONARY HYPOPLASIA	RENAL MALFORMATION	OLIGOHYDRAMNIOS, POTTER FACIES, PULMONARY HYPOPLASIA, MULTIPLE MALFORMATIONS...
ok	4 s/n	00-082	0/1/1/1	1762737-6	2500	1	6.9	1	1	M	1	32	2	01 DAY	1	32	0/1/1/1	PERINATAL HYPOXIA	PULMONARY HYPOPLASIA	FETAL HYDROPS	-
4 slides	3 s/n	00-084	1/5/5	1762938-7	2000	1		1	1	F	1	34	2	02 HOURS	1	34	1/5/5	PERINATAL HYPOXIA	DIFFUSE ALVEOLAR DAMAGE	HYPERTENSIVE DISORDER OF PREGNANCY (DHEG)
4 slides	3 s/n	00-088	1/3/5/6	1764141-7	580	1	6.8	1	2	F	1	23	2	03 DAYS	3	23	1/3/5/6	PERINATAL HYPOXIA	DIFFUSE ALVEOLAR DAMAGE	PRETERM DELIVERY	PREMATURITY, APPROXIMATE AGE 27 WEEKS, pulmonary ATELECTASIS, ACUTE ESOPHAGITIS...
ok	1 s/n	00-092	2/3	17656201	2900	2		1	2	F	1	35	2	01 HOUR	1	35	2/3	PERINATAL HYPOXIA	PULMONARY HYPOPLASIA	THOURCIC DYSTROPHY	asphyxiating thoracic dystrophy of Jeune + multiple bone malformations, fibr...
ok	2 s/n	00-114	8/10	1770747-7	3500	1	6.3	2	2	M	2	37	2	02 DAYS	2	37	8/10	PERITONITIS	GASTROSCHISIS	GASTROSCHISIS	Gastrosquise surgically corrected, accessory spleen.
ok	1 s/n	00-139	7/9	1780013-2	2625	2		1	1	M	2	38	2	01 DAY	1	38	7/9	PERINATAL HYPOXIA	FETAL ERYTHROBLASTOSIS	RH ISOIMMUNIZATION
4 slides	1 s/n	01-020	0/2/5/6	1793990-4	740	1	7.1	1		M	1	27	2	09 DAYS	9	28	0/2/5/6	PERINATAL HYPOXIA	DIFFUSE ALVEOLAR DAMAGE	PRETERM DELIVERY	PREMATURITY
ok	1 s/n	01-025	5/8	1792659-4	970	1	7.1	1	2	M	1	29	2	01 MONTH	30	33	5/8	PERINATAL HYPOXIA	DIFFUSE ALVEOLAR DAMAGE	PRETERM DELIVERY
ok	1 s/n	01-040	6/9	17987755	560	1	7.1	1	2	M	1	23	2	16 DAYS	16	25	6/9	PERINATAL HYPOXIA	DIFFUSE ALVEOLAR DAMAGE	PRETERM DELIVERY	Portal hematopoiesis and moderate hepatic congestion
ok	3 s/n	01-057	3/4	1805505-8	1495	1	6.6	1	2	M	1	32	2	01 DAY	1	32	3/4	PERINATAL HYPOXIA	PULMONARY HYPOPLASIA	DIAPHRAGMATIC HERNIA	LEFT DIAPHRAGMATIC HERNIA AND UMBILICAL ARTERY AGENESIS, PREMATURITY...
ok	1 s/n	01-079	6/9	18132451	680	2	7.34	1	2	F	1	27	1	04 DAYS	4	28	6/9	PERINATAL HYPOXIA	DIFFUSE ALVEOLAR DAMAGE	PRETERM DELIVERY	GESTATIONAL AGE OF 25/27 WEEKS
ok	1 s/n	01-099	1/6/8	1820830-0	3255	1	6.4	1	2	F	2	39	2	01 DAY	1	39	1/6/8	PERINATAL HYPOXIA	FETAL ERYTHROBLASTOSIS	RH ISOIMMUNIZATION	PERINATAL HYPOXIA, TERM
ok	1 s/n	02-023	1/0	1846373-3	1905			2	2	F	2	38	1	<24 HOURS	1	38	1/0	PERINATAL HYPOXIA	CEREBRAL MALFORMATION	CEREBRAL MALFORMATION	OCCIPITAL ENCEPHALOMENINGOCELE, CLEFT PALATE, MICROGNATHIA, POSTAXIAL POLYDACTYLY...
ok	1 s/n	02-052	1/2/4	1853032-5	1190	1	6.8	1	2	F	1	28	2	01 DAY	1	28	1/2/4	PERINATAL HYPOXIA	DIFFUSE ALVEOLAR DAMAGE	TRANSPLACENTAL INTRAUTERINE INFECTION	CONGENITAL LISTERIOSIS, GESTATIONAL AGE 29 WEEKS
ok	1 s/n	03-148	0/0	1928832-3	1900			1	2	F	1	32	2	01 DAY	1	32	0/0	PERINATAL HYPOXIA	DIFFUSE ALVEOLAR DAMAGE	CHORIOAMNIONITIS	MARKED ACUTE NONSPECIFIC CHORIOAMNIONITIS, INTRAUTERINE PNEUMONIA, LGA
ok	2 s/n	04-042	8/9	1950449-2	3050	2	7.4	2	2	F	2	39	2	02 MONTHS	60	47	8/9	SEPSIS	BRONCHOPNEUMONIA	BRONCHOPNEUMONIA
ok	2 s/n	05-013	1/6	1988752-9	1800			1	2	M	1	34	2	01 DAY	1	34	1/6	PERINATAL HYPOXIA	PULMONARY HYPOPLASIA	RENAL MALFORMATION	ADRAMNIA, IMPERFORATE ANUS WITH BLIND-ENDING RECTUM, ABSENCE OF THE ANAL CANAL, URETHRAL MEATUS, BLADDER AND URETERS AND RENAL MALFORMATION, renal CYSTIC DYSPLASIA, AMBIGUOUS GENITALIA WITH MICROPENIS CONSISTING ONLY OF SKIN AND SUBCUTANEOUS CELLULAR TISSUE, RUDIMENTARY SCROTUM AND TESTES IN THE ABDOMEN, KIDNEYS FUSED AT THE renal PELVIS, INCOMPLETE ROTATION AND ABNORMAL FIXATION OF THE INTESTINE…
ok	E	05-061	2/2/8	1999324-8	1225	1		1	2	F	1	30	2	02 DAYS	2	30	2/2/8	PERINATAL HYPOXIA	DIFFUSE ALVEOLAR DAMAGE	CHORIOAMNIONITIS	GA 30 WEEKS, MODERATE NEUTROPHILIC FUNISITIS, MODERATE NEUTROPHILIC FUNICULAR VASCULITIS, DIFFUSE MODERATE NEUTROPHILIC CHORIOAMNIONITIS
ok	15	05-076	1/1	2050407-2	1020			1	2	F	1	28	2	45 minutes	1	28	1/1	PERINATAL HYPOXIA	MULTIPLE MALFORMATIONS	MULTIPLE MALFORMATIONS
ok	3 s/n	05-084	8/9	2004533-7	650	2		1	2	F	1	24	2	10 DAYS	10	25	8/9	SEPSIS	FUNGAL SEPSIS	PRETERM DELIVERY	FUNGAL SEPSIS WITH INVOLVEMENT OF BRAIN, LIVER, LUNGS, HEART, KIDNEYS, THYROID, ADrenal GLANDS, DIAPHRAGM AND SKIN
ok	E1	05-115	7/9	2013237-0	1170	1		1	2	M	1	29	2	02 DAYS	2	29	7/9	PERINATAL HYPOXIA	PULMONARY HYPOPLASIA	PULMONARY HYPOPLASIA
ok	E1	05-139	2/4	2023113-0	1950			1	2	M	1	35	1	01 HOUR	1	35	2/4	PERINATAL HYPOXIA	FETAL HYDROPS	PULMONARY MALFORMATION
ok	1 s/n	05-155	2/0	2025935-3	3000	1		1	1	F	2	40	2	01 HOUR	1	40	2/0	PERINATAL HYPOXIA	PULMONARY HYPOPLASIA	PULMONARY HYPOPLASIA
ok	E3	06-013	1/3/5/5	2034473-3	1480	1	7.1	1	2	M	1	34	1	36 HOURS	2	34	1/3/5/5	PERINATAL HYPOXIA	MULTIPLE MALFORMATIONS	MULTIPLE MALFORMATIONS	CHARGE ASSOCIATION
ok	2 s/n	06-046	6/9	2042952-6	1675	1	7.2	1	2	M	1	31	2	09 DAYS	9	32	6/9	PERINATAL HYPOXIA	DIFFUSE ALVEOLAR DAMAGE	PRETERM DELIVERY	ACUTE NECROTIZING ENTEROCOLITIS, ACUTE DIFFUSE PERITONITIS
ok	1 s/n	06-111	8/9	2059812-3	1510	2	7.59	2	2	F	1	33	2	05 DAYS	5	34	8/9	SEPSIS	PERITONITIS	INTESTINAL MALFORMATION	CONGENITAL MALFORMATIONS.
ok	E2	06-114	5/5	2061167-7	2805	1	7.2	1	2	F	2	37	2	03 DAYS	3	37	5/5	PERINATAL HYPOXIA	PULMONARY HYPOPLASIA	DIAPHRAGMATIC HERNIA
ok	E1, E4, E5. E6	06-126	1/3/3/5	2064960-7	870	1	7	1	2	M	1	25	2	3 DAYS	3	25	1/3/3/5	PERINATAL HYPOXIA	DIFFUSE ALVEOLAR DAMAGE	PRETERM DELIVERY
ok	5	06-140	2/6/8	2070465-9	625	2	7.33	1	2	M	1	25	2	MINUTES	1	25	2/6/8	PERINATAL HYPOXIA	DIFFUSE ALVEOLAR DAMAGE	PRETERM DELIVERY
ok	E1	07-012	5/7	2077454-1	1740	1	6.9	2	2	F	1	33	2	01 DAY	1	33	5/7	MULTIPLE MALFORMATIONS	MULTIPLE MALFORMATIONS	MULTIPLE MALFORMATIONS	BODY STALK DEFECT, KIDNEYS FUSED AT THE MIDLINE (HORSESHOE) WITH SIMPLE CYST OF 0.9 cm, INCREASED NUMBER OF PANCREATIC ISLETS (Gestational diabetes?????)
ok	E1 and E2	07-046	1/2/4/4	2084102-8	785	1	6.9	1	2	F	1	24	2	12 HOURS	1	24	1/2/4/4	PERINATAL HYPOXIA	DIFFUSE ALVEOLAR DAMAGE	PRETERM DELIVERY	SUBARACHNOID AND SUPERIOR SINUS HEMORRHAGE, pulmonary, renal AND HEPATIC CONGESTION
ok	E1	07-058	1/2	2086958-5	1220			1	2	M	1	30	2	01 HOUR	1	30	1/2	PERINATAL HYPOXIA	PULMONARY HYPOPLASIA	RENAL MALFORMATION	BILATERAL renal AGENESIS AND SIRENOMELIA
ok	E1	07-068	3/7	2090974-9	1880	1		1	2	F	1	33	2	08 HOURS	1	33	3/7	PERINATAL HYPOXIA	PULMONARY HYPOPLASIA	RENAL MALFORMATION
ok	E7, E8, E10	07-080	2/5/6	2093220-1	2440	1	7	1	2	F	1	36	2	01 DAY	1	36	2/5/6	PERINATAL HYPOXIA	PULMONARY HYPOPLASIA	DIAPHRAGMATIC HERNIA
ok	E3 and E7	07-081	4/7/9	2093567-7	3520	1		1	1	M	2	41	2	03 DAYS	3	41	4/7/9	PERINATAL HYPOXIA	BRONCHOPNEUMONIA	BRONCHOASPIRATION	PANLOBAR PNEUMONIA
ok	E2 and E4	07-084	1/1	2094218-5	600	2		1	2	M	1	26	1	<24 HOURS	1	26	1/1	PERINATAL HYPOXIA	DIFFUSE ALVEOLAR DAMAGE	TWIN PREGNANCY	TWIN A, born in poor general condition, HR<40, without response to resuscitation maneuvers
ok	E1,E2 and E4	07-085	1/1	2082365-8	600	2		1	2	M	1	26	1	<24 HOURS	1	26	1/1	PERINATAL HYPOXIA	DIFFUSE ALVEOLAR DAMAGE	TWIN PREGNANCY	TWIN B, born in poor general condition without response to resuscitation maneuvers
ok	E3	07-090	3/6/6	2095635-6	2500			1	2	M	1	30	2	<24 HOURS	1	30	3/6/6	PERINATAL HYPOXIA	PULMONARY HYPOPLASIA	RENAL MALFORMATION	POTTER FACIES
ok	E2	07-091	2/1/1	2095745-0	640	2		1	2	M	1	24	2	<24 HOURS	1	24	2/1/1	PERINATAL HYPOXIA	PULMONARY HYPOPLASIA	RENAL MALFORMATION
ok	E3 and E4	07-095	0/4/7	2096715-3	680	1	7.1	1	2	F	1	24	2	03 DAYS	3	24	0/4/7	PERINATAL HYPOXIA	DIFFUSE ALVEOLAR DAMAGE	CERVICAL INWITHPETENCE	MATERNAL CERVICAL INWITHPETENCE
ok	13 and E5	07-097	2/1	2097363-3	1870			2	2	F	1	32	2	02 HOURS	1	32	2/1	PERINATAL HYPOXIA	MULTIPLE MALFORMATIONS	MULTIPLE MALFORMATIONS	MULTIPLE FETAL MALFORMATIONS WITHPATIBLE WITH BODY STALK DEFECT (LIMB-BODY WALL WITHPLEX)
ok	E4, E4 and E7	07-099	2/2	2086238-6	3200			1	2	M	2	38	2	<24 HOURS	1	38	2/2	PERINATAL HYPOXIA	PULMONARY HYPOPLASIA	OSTEOCHONDRODYSPLASIAS	OSTEOCONDRODISPLASIA, MULTIPLE MALFORMATIONS
ok	E3	07-100	8/10	2097883-0	2695	2		1	2	F	2	41	1	01 DAY	1	41	8/10	SUDDEN INFANT DEATH	SUDDEN INFANT DEATH	SUDDEN INFANT DEATH
ok	E1, E2, E4 and E5	07-111	1/4/4/4	2101684-5	2510	1	6.6	1	2	F	1	33	2	06 HOURS	1	33	1/4/4/4	PERINATAL HYPOXIA	PULMONARY HYPOPLASIA	DIAPHRAGMATIC HERNIA
1 slide	E4, E4 and E7	07-119	1/1	2103780-0	1335			1	2	M	1	36	1	<24 HOURS	1	36	1/1	PERINATAL HYPOXIA	PULMONARY HYPOPLASIA	OSTEOCHONDRODYSPLASIAS	CHANGES WITHPATIBLE WITH ACHONDROGENESIS TYPE II
ok	E5 and E6	07-123	7/9	2105609-0	2225	2	7.3	1	2	M	1	35	2	01 DAY	1	35	7/9	PERINATAL HYPOXIA	DIFFUSE ALVEOLAR DAMAGE	PRETERM DELIVERY	MARKED DIFFUSE BILATERAL BRONCHOPNEUMONIA, DIFFUSE SEPTAL THICKENING
ok	E1 and E2	07-129	1/1	2108955-9	1613	2		1	2	F	1	31	2	<24 HOURS	1	31	1/1	PERINATAL HYPOXIA	PULMONARY HYPOPLASIA	DIAPHRAGMATIC HERNIA	WITHPLEX HEART DISEASE
ok	E1	07-136	6/4/7/8	2110021-8	1335	1	6.6	1	2	M	1	28	2	01 DAY	1	28	6/4/7/8	PNEUMOMEDAYSTINUM	LACERATION OF THE RGAHT MAIN BRONCHUS	LACERATION OF THE RGAHT MAIN BRONCHUS
Notes: Coding preserved from the original dataset: 1 = yes and 2 = no for acidosis, resuscitation, meconium, and SGA, unless otherwise specified.
Sex: M = male; F = female. Gestational category: PT/preterm coded as 1; term coded as 2 in the original spreadsheet.
SGA = small for gestational age; pH = umbilical cord blood pH when available.

## Sheet: Coding and summary
Original coding/summary area preserved from the uploaded workbook
						1 = YES		1 = YES	1 = YES	M = 1	PT = 1		1 = yes	TO BE CHECKED
						2 = NO		2 = NO	2 = NO	F = 2	T = 2		2 = no	TIME OF DEATH
															in days	post-conceptional GA
Slides	Block	No.	APGAR	Reg	WEGAHT	ACIDOSIS	PH	RESUSCITATION	MECONIUM	SEX	PT vs T	Best GA	SGA	AGE		weeks	APGAR	CAUSE OF DEATH	UNDERLYING DISEASE 1	UNDERLYING DISEASE 2	OBSERVATIONS
										PT	98
					P < 1500					T	30	GA ≤ 30	SGA	21
					1500<P<2500					Total	128	30<GA<34	Not SGA	107
					P > 2500							GA > 34			67	death <24 h
				P < 1500	63							GA ≥ 37			26	death 1 to 3 d
				1500 a 2499	28							58	GA <=30		12	death >3 and <=7 d
				>=2500	37							18	30<GA<34		23	death >7 d
				Total	128							22	34<=GA<37		128	total
												30	GA >=37
												128	total	DEATH >7 d
Excluded from the previous spreadsheet (blocks located)														34 weeks as cutoff??
91-129	Dados ausentes										GA <34	76		GA <34w and death <24h		44
95-037	Dados ausentes										GA >=34	52		GA <34w and death 1 to 3 d		14
95-229	Dados ausentes													GA <34w and death >3 days		6
07-21	Dados ausentes										GA <=30	58		GA <34w and death >7 d		12
07-73	Dados ausentes										GA >30	70		Total		76
91-121	Sem TMA													GA >=34w and death <24h		23
02-40	Sem TMA													GA >=34w and death 1 to 3 days		12
														GA >=34w and death >3 d		6
														GA >=34w and death >7 d		11
														Total		52
														GA <=30w and death <24h		31
														GA <=30w and death 1 to 3 d		12
														GA <=30w and death >3 days		5
														GA <=30w and death >7 d		10
																58
														GA >30w and death <24h		36
														GA >30w and death 1 to 3 days		14
														GA >30w and death >3 d		7
														GA >30w and death >7 d		13
																70
