# Supplementary material for: The Involvement of HIF-1α and BDNF in Neonatal Hypoxic–Ischemic Insult to the Cerebral Germinal Matrix
Source: Int J Mol Sci. 2026 Jun 5;27(11):5125. doi: 10.3390/ijms27115125 (PMC13257392; doi:10.3390/ijms27115125)
Supplement: Supplementary file 1 [file ijms-27-05125-s001.zip › Raw Data HIF BDNF .xlsx]

## Sheet: Planilha1
	Pacientes	Valor HIF	Valor BDNF	Sobrevida (dias)	Sobrevida (horas)	APGAR < 3	Idade Gestacional
91-069	PP asfixiados SEM lesão neurológica	0.00218926	0.41954	0.166667	4	Asfixia	27
92-294	PP asfixiados SEM lesão neurológica	0.00504156	14.4864	0.208333	5	Asfixia	26
96-128	PP asfixiados SEM lesão neurológica	0.00187126	0.082319	4	96	Asfixia	27
97-002	PP asfixiados SEM lesão neurológica	0.000285311	0.555745	1.25	30	Asfixia	22
97-081	PP asfixiados SEM lesão neurológica	0.000432771		0.0833333	2	Asfixia	27
98-019	PP asfixiados SEM lesão neurológica			0.0416667	1	Asfixia	27
00-088	PP asfixiados SEM lesão neurológica	0.0637959	3.24223	3	72	Asfixia	23
01-020	PP asfixiados SEM lesão neurológica	0.0762295	3.09422	9	216	Asfixia	27
02-052	PP asfixiados SEM lesão neurológica	2.09608		1.41667	34	Asfixia	28
05-076	PP asfixiados SEM lesão neurológica	0.0104917		0.0416667	1	Asfixia	28
06-126	PP asfixiados SEM lesão neurológica	0.00136639	4.32451	3	72	Asfixia	25
07-084	PP asfixiados SEM lesão neurológica	0.00442325	0.218698	0.583333	14	Asfixia	26
07-085	PP asfixiados SEM lesão neurológica	0.000276055	1.86062	0.416667	10	Asfixia	27
07-091	PP asfixiados SEM lesão neurológica	0.000524507	3.22313	0.0416667	1	Asfixia	24
07-046	PP asfixiados COM lesão neurológica	0.00352216	3.25386	0.5	12	Asfixia	24
97-202	PP asfixiados COM lesão neurológica	0.0108267	0.951516	1.66667	40	Asfixia	27
97-085	PP asfixiados COM lesão neurológica	0.00123649		0.0416667	1	Asfixia	27
97-120	GP asfixiados SEM lesão neurológica	0.0383438	0.443281	13	312	Asfixia	30
05-061	GP asfixiados SEM lesão neurológica	0.0149536		2	48	Asfixia	30
07-058	GP asfixiados SEM lesão neurológica	0.00170082		0.0416667	1	Asfixia	30
97-016	PP asfixiados COM lesão neurológica	0.00245222		2	48	Asfixia	27
92-017	PP não asfixiados SEM lesão neurológica	0.00133575	19.9506	15	360	N Asfixia	27
92-221	PP não asfixiados SEM lesão neurológica	0.00141504		26	624	N Asfixia	28
95-069	PP não asfixiados SEM lesão neurológica	0.000320927	0.00152768	18	432	N Asfixia	27
95-120	PP não asfixiados SEM lesão neurológica	0.00141055	2.14449	0.75	18	N Asfixia	24
95-197	PP não asfixiados SEM lesão neurológica	0.000409451	0.757889	21	504	N Asfixia	27
95-246	PP não asfixiados SEM lesão neurológica	0.032356	0.470419	5	120	N Asfixia	24
95-274	PP não asfixiados SEM lesão neurológica	0.00142141	0.0135516	1.16667	28	N Asfixia	28
95-282	PP não asfixiados SEM lesão neurológica	0.00075307	0.428818	0.0416667	1	N Asfixia	27
96-026	PP não asfixiados SEM lesão neurológica	0.000985627	0.215296	1.08333	26	N Asfixia	29
96-036	PP não asfixiados SEM lesão neurológica	0.00643365	0.111419	0.166667	4	N Asfixia	29
96-088	PP não asfixiados SEM lesão neurológica	0.00178044	4.30661	2	48	N Asfixia	28
96-089	PP não asfixiados SEM lesão neurológica	0.000586982	6.35431	12	288	N Asfixia	28
96-127	PP não asfixiados SEM lesão neurológica	0.00724177		4	96	N Asfixia	27
96-138	PP não asfixiados SEM lesão neurológica	0.0265859		0.25	6	N Asfixia	27
97-140	PP não asfixiados SEM lesão neurológica	0.00729991		0.166667	4	N Asfixia	27
98-052	PP não asfixiados SEM lesão neurológica	0.000344962	0.0799539	5	120	N Asfixia	23
98-066	PP não asfixiados SEM lesão neurológica	5.17465		3	72	N Asfixia	27
99-044	PP não asfixiados SEM lesão neurológica	0.118384	0.0103031	0.208333	5	N Asfixia	22
00-053	PP não asfixiados SEM lesão neurológica	0.00971243	1.75008	2	48	N Asfixia	27
00-054	PP não asfixiados SEM lesão neurológica	0.0548656	2.40924	1.41667	34	N Asfixia	24
01-025	PP não asfixiados SEM lesão neurológica	0.014998	8.21948	30	720	N Asfixia	29
01-040	PP não asfixiados SEM lesão neurológica	0.020618	2.70933	16	384	N Asfixia	23
01-079	PP não asfixiados SEM lesão neurológica	2.49973		3	96	N Asfixia	27
05-115	PP não asfixiados SEM lesão neurológica	0.00340482		2	48	N Asfixia	29
06-140	PP não asfixiados SEM lesão neurológica	0.00896008		0.0416667	1	N Asfixia	25
07-136	PP não asfixiados SEM lesão neurológica	0.367353	0.0605377	1.5	36	N Asfixia	28
92-034	GP não asfixiados SEM lesão neurológica	0.094295		0.333333	8	N Asfixia	30
97-172	GP não asfixiados SEM lesão neurológica	0.000410193		1.20833	29	N Asfixia	30
98-153	GP não asfixiados SEM lesão neurológica	0.0231235	0.709684	2	48	N Asfixia	30
07-090	GP não asfixiados SEM lesão neurológica	0.00608734	0.0605377	0.25	6	N Asfixia	30
95-120	PP não asfixiados COM lesão neurológica	0.00141055	2.14449	0.75	18	N Asfixia	24
97-007	PP não asfixiados COM lesão neurológica	1.62984	0.404829	1.5	36	N Asfixia	26
97-076	PP não asfixiados COM lesão neurológica	0.000653447		1.25	30	N Asfixia	27
98-036	PP não asfixiados COM lesão neurológica	0.000849025	1.30059	1.25	30	N Asfixia	27
05-084	PP não asfixiados COM lesão neurológica	0.0275906	2.5473	10	240	N Asfixia	24
07-129	GP asfixiados SEM lesão neurológica	0.00463438	1.79724	0.666667	16	Asfixia	31
07-119	GP asfixiados SEM lesão neurológica	0.0281991	1.38016	0.833333	20	Asfixia	36
07-097	GP asfixiados SEM lesão neurológica	0.00662164	1.57245	0.0833333	2	Asfixia	32
00-082	GP asfixiados SEM lesão neurológica	0.0216594	1.78234	1.25	30	Asfixia	32
96-010	GP asfixiados SEM lesão neurológica	0.000805794	0.101076	1.25	30	Asfixia	33
07-111	GP asfixiados SEM lesão neurológica	0.00416459	1.74699	0.25	6	Asfixia	33
00-092	GP asfixiados SEM lesão neurológica	2.41903		0.0416667	1	Asfixia	35
95-242	GP asfixiados SEM lesão neurológica	0.264617	0.653898	4	96	Asfixia	35
95-135	GP asfixiados COM lesão neurológica	0.000353451	4.64592	0.0416667	1	Asfixia	34
98-081	GP não asfixiados SEM lesão neurológica	0.00122742	1.1498	2	48	N Asfixia	36
01-057	GP não asfixiados SEM lesão neurológica	16.5202		1.20833	29	N Asfixia	32
05-139	GP não asfixiados SEM lesão neurológica	0.0605191		0.0416667	1	N Asfixia	35
92-275	GP não asfixiados SEM lesão neurológica	0.00105355		2	48	N Asfixia	33
92-181	GP não asfixiados SEM lesão neurológica	0.000337842	7.88316	1.41667	34	N Asfixia	32
00-066	GP não asfixiados SEM lesão neurológica	0.523591	1.46117	0.0416667	1	N Asfixia	31
07-080	GP não asfixiados SEM lesão neurológica	0.0255987	1.79636	1.58333	38	N Asfixia	36
00-084	GP não asfixiados SEM lesão neurológica	0.105881	11.4951	0.0833333	2	N Asfixia	34
96-052	GP não asfixiados SEM lesão neurológica	0.000341073	0.812422	1.08333	26	N Asfixia	33
91-109	GP não asfixiados SEM lesão neurológica	0.00309958		3	72	N Asfixia	35
05-013	GP não asfixiados SEM lesão neurológica	0.0797687		1.20833	29	N Asfixia	34
07-012	GP não asfixiados SEM lesão neurológica	0.133891	0.587425	1.41667	34	N Asfixia	33
98-101	GP não asfixiados SEM lesão neurológica	0.000627542	2.06277	0.166667	4	N Asfixia	34
92-194	GP não asfixiados SEM lesão neurológica	0.0116653	0.00217643	7	168	N Asfixia	36
07-068	GP não asfixiados SEM lesão neurológica	0.0111492	7.30991	0.333333	8	N Asfixia	33
91-089	GP não asfixiados SEM lesão neurológica	0.000109815	15.9318	27	648	N Asfixia	34
97-211	GP não asfixiados SEM lesão neurológica			12	288	N Asfixia	34
03-148	GP não asfixiados SEM lesão neurológica	0.00757654	11.3951	1.58333	38	N Asfixia	32
07-123	GP não asfixiados SEM lesão neurológica	0.00905092	0.394954	1.375	33	N Asfixia	35
98-075	GP não asfixiados SEM lesão neurológica	0.000207564	1.95857	9	216	N Asfixia	32
06-111	GP não asfixiados SEM lesão neurológica	0.00989908		5	120	N Asfixia	33
91-151	GP não asfixiados SEM lesão neurológica	0.00016237	2.29021	1.16667	28	N Asfixia	34
06-046	GP não asfixiados SEM lesão neurológica	0.00759225	17.0401	9	216	N Asfixia	31
96-171	GP não asfixiados COM lesão neurológica		2.00674	1.83333	44	N Asfixia	35
97-033	GP não asfixiados COM lesão neurológica	0.00569243		2	48	N Asfixia	36
95-138	GP não asfixiados COM lesão neurológica	0.00140337	1.12878	2	48	N Asfixia	33
98-194	GP não asfixiados COM lesão neurológica	0.121982	2.70418	7	168	N Asfixia	34
94-160*	Termos asfixiados SEM lesão neurológica	0.000493446	2.37189	2	48	Asfixia	38
95-230	Termos asfixiados SEM lesão neurológica	0.00436538		0.25	6	Asfixia	38
05-155	Termos asfixiados SEM lesão neurológica		1.19791	0.0416667	1	Asfixia	40
07-099	Termos asfixiados SEM lesão neurológica	0.0691714	0.749552	0.75	18	Asfixia	38
	Termos asfixiados COM lesão neurológica
91-077	Termos não asfixiados SEM lesão neurológica	0.00016237	1.97617	27	648	N Asfixia	38
91-086	Termos não asfixiados SEM lesão neurológica	0.000179361	1.07864	0.333333	192	N Asfixia	40
91-090	Termos não asfixiados SEM lesão neurológica	0.00234551	0.133345	0.833333	20	N Asfixia	41
95-232	Termos não asfixiados SEM lesão neurológica	0.0562538	2.25656	4	96	N Asfixia	38
95-250	Termos não asfixiados SEM lesão neurológica		0.484419	0.5	12	N Asfixia	38
95-291	Termos não asfixiados SEM lesão neurológica	0.00252506		2	48	N Asfixia	39
97-112	Termos não asfixiados SEM lesão neurológica	0.00085343		2	48	N Asfixia	38
97-171	Termos não asfixiados SEM lesão neurológica	0.00716087		12	288	N Asfixia	38
97-191	Termos não asfixiados SEM lesão neurológica	0.0059106	0.248198	15	360	N Asfixia	42
98-045	Termos não asfixiados SEM lesão neurológica	0.000892941		2	48	N Asfixia	38
00-114	Termos não asfixiados SEM lesão neurológica	0.346091	0.285753	2	48	N Asfixia	37
00-139	Termos não asfixiados SEM lesão neurológica	0.0250346		0.5	12	N Asfixia	38
01-099	Termos não asfixiados SEM lesão neurológica	0.45988		1.5	36	N Asfixia	39
04-042	Termos não asfixiados SEM lesão neurológica	0.0569335		60	1440	N Asfixia	39
06-114	Termos não asfixiados SEM lesão neurológica	0.00156644		3	72	N Asfixia	37
07-081	Termos não asfixiados SEM lesão neurológica	0.0111231	1.36831	3	72	N Asfixia	41
07-100	Termos não asfixiados SEM lesão neurológica	0.0139682		1.16667	28	N Asfixia	41
95-235	Termos não asfixiados COM lesão neurológica	0.000161044	1.31698	8	192	N Asfixia	38
96-073	Termos não asfixiados COM lesão neurológica	0.00303181		3	72	N Asfixia	39
96-183	Termos não asfixiados COM lesão neurológica	0.0064708		5	120	N Asfixia	38
97-038	Termos não asfixiados COM lesão neurológica			0.166667	4	N Asfixia	40
97-060	Termos não asfixiados COM lesão neurológica	4.35288e-05	0.0530369	6	144	N Asfixia	40
